# Supplementary material for: Drug-Like Small Molecule HSP27 Functional Inhibitor Sensitizes Lung Cancer Cells to Gefitinib or Cisplatin by Inducing Altered Cross-Linked Hsp27 Dimers
Source: Pharmaceutics. 2021 Apr 28;13(5):630. doi: 10.3390/pharmaceutics13050630 (PMC8145107; doi:10.3390/pharmaceutics13050630)
Supplement: Supplementary file 1 [file pharmaceutics-13-00630-s001.zip]

Archive with 1 entries (1 files):
- pharmaceutics-1167186-SI.pdf
